# Supplementary material for: Disilver(I) trinickel(II) hydrogenphos­phate bis­(phosphate), Ag2Ni3(HPO4)(PO4)2
Source: Acta Crystallogr Sect E Struct Rep Online. 2011 Jun 11;67(Pt 7):i40. doi: 10.1107/S1600536811021167 (PMC3151764; doi:10.1107/S1600536811021167)
Supplement: Supplementary file 2 [file e-67-00i40-Isup2.hkl]

# 
# h,k,l, Fc-squared, Fo-squared, sigma(Fo-squared) and status flag 
# 
data_I
_shelx_title ' EL_ASSA523TGS in Ima2' 
_shelx_refln_list_code          4 
_shelx_F_calc_maximum      641.81 
_exptl_crystal_F_000      1279.97 
_reflns_d_resolution_high  0.7330 
 
loop_ 
 _symmetry_equiv_pos_as_xyz 
 'x, y, z' 
 '-x, -y, z' 
 '-x+1/2, y, z' 
 'x+1/2, -y, z' 
 'x+1/2, y+1/2, z+1/2' 
 '-x+1/2, -y+1/2, z+1/2' 
 '-x+1, y+1/2, z+1/2' 
 'x+1, -y+1/2, z+1/2' 
 
_cell_length_a    12.9233 
_cell_length_b     6.5678 
_cell_length_c    10.6629 
_cell_angle_alpha  90.000 
_cell_angle_beta   90.000 
_cell_angle_gamma  90.000 
 
_shelx_F_squared_multiplier     1.000 
 
loop_ 
 _refln_index_h 
 _refln_index_k 
 _refln_index_l 
 _refln_F_squared_calc 
 _refln_F_squared_meas 
 _refln_F_squared_sigma 
 _refln_observed_status 
   6   1 -13      531.26      590.31    188.90 o 
   2   3 -13      889.74      726.17    170.83 o 
   8   0 -12     5299.24     4499.18    360.64 o 
   7   1 -12     1412.83     1411.34    256.42 o 
   9   1 -12    11288.84    11028.28    403.29 o 
   4   2 -12    41803.43    41549.57    812.24 o 
   6   2 -12     6012.84     5940.72    371.60 o 
   8   2 -12     2937.09     2590.05    206.94 o 
   3   3 -12     2591.76     2486.18    246.70 o 
   5   3 -12    18109.27    17850.70    412.18 o 
   7   3 -12     1368.89     1491.91    128.89 o 
   4   4 -12      192.60      125.15    135.98 o 
   6   4 -12     5579.95     5009.08    265.76 o 
   4   1 -11     2800.46     2829.09    194.85 o 
   6   1 -11      287.17      372.05    143.75 o 
   8   1 -11     4165.38     4424.34    242.09 o 
  10   1 -11     1113.54     1087.97    153.54 o 
   3   2 -11     2589.91     2560.60    211.81 o 
   5   2 -11     1868.09     1945.32    195.76 o 
   7   2 -11     1472.25     1399.39    113.58 o 
   9   2 -11      989.24      958.84    140.26 o 
   2   3 -11     1510.64     1345.91    179.60 o 
   4   3 -11      227.28       77.77    108.78 o 
   6   3 -11     1692.73     1641.03    143.28 o 
   8   3 -11      532.04      571.58     92.95 o 
   3   4 -11      740.81      721.20    172.90 o 
   5   4 -11     2218.35     2252.71    246.99 o 
   7   4 -11      525.62      587.60    125.58 o 
   4   5 -11     3548.44     3410.38    312.60 o 
   6   5 -11     3519.15     3373.63    232.68 o 
   2   0 -10     3525.46     3513.91    169.30 o 
   8   0 -10     4617.26     4338.02    320.09 o 
  10   0 -10     2904.99     3133.26    302.84 o 
  12   0 -10     5125.71     4018.27    350.27 o 
   3   1 -10     2353.98     2356.69    173.93 o 
   5   1 -10    23863.88    23377.31    495.34 o 
   7   1 -10     1156.92     1128.47    134.04 o 
   9   1 -10    10372.24     9348.49    323.93 o 
  11   1 -10     3596.63     3694.10    308.88 o 
   4   2 -10      862.67      858.87    102.39 o 
   6   2 -10    12487.27    12534.14    310.76 o 
   8   2 -10    17533.11    16818.52    318.77 o 
  10   2 -10       15.60       95.48     90.07 o 
  12   2 -10     1937.34     1594.59    175.35 o 
   3   3 -10     3622.25     3424.77    237.93 o 
   5   3 -10     7415.75     7327.02    203.84 o 
   7   3 -10     3359.84     3328.27    157.27 o 
   9   3 -10    12878.13    13202.13    376.59 o 
  11   3 -10      996.57      892.66    140.44 o 
   4   4 -10    26965.63    25633.62    710.91 o 
   6   4 -10     7613.36     7631.70    409.76 o 
   8   4 -10     1416.69     1403.06    154.73 o 
  10   4 -10     7480.42     6218.01    435.10 o 
   3   5 -10      433.34      402.65    155.21 o 
   5   5 -10    12535.73    12138.86    379.35 o 
   7   5 -10       68.09       32.59     90.37 o 
   4   6 -10      193.37      197.93    106.70 o 
   4   1  -9     5948.25     5823.10    244.18 o 
   6   1  -9     1659.60     1632.07    101.02 o 
   8   1  -9     1743.88     1981.06    164.09 o 
  10   1  -9      643.88      495.71    108.65 o 
  12   1  -9     3946.68     4368.76    248.39 o 
   5   2  -9     3658.33     3332.08    173.64 o 
   7   2  -9     2915.26     2790.83    118.45 o 
   9   2  -9     2247.16     1949.47    162.68 o 
  11   2  -9     1448.88     1250.09    149.80 o 
  13   2  -9      486.05      502.43    126.90 o 
   2   3  -9     2335.29     2081.88    176.91 o 
   4   3  -9      467.42      505.65     86.68 o 
   6   3  -9     2331.20     2257.56    109.23 o 
   8   3  -9       15.55       40.79     56.33 o 
  10   3  -9     1133.12     1270.73    143.87 o 
  12   3  -9      837.71      863.76    140.52 o 
   3   4  -9     1247.52     1300.90    110.27 o 
   5   4  -9      287.09      275.93     96.52 o 
   7   4  -9      730.73      646.44    114.53 o 
   9   4  -9      905.18      658.05    123.58 o 
  11   4  -9      150.54       77.23    147.14 o 
   4   5  -9     2188.33     2097.71    244.84 o 
   6   5  -9     1984.37     1888.36    169.23 o 
   8   5  -9     1622.03     1357.79    156.66 o 
   3   6  -9     2025.53     2043.01    259.64 o 
   5   6  -9      667.37      573.79    124.53 o 
   7   6  -9      787.10      974.79    148.02 o 
   4   0  -8    17134.22    16476.50    318.93 o 
   6   0  -8     9950.45    10083.51    400.91 o 
   8   0  -8    43350.78    40749.08    591.93 o 
  10   0  -8     2697.15     2440.70    249.30 o 
  12   0  -8    10384.49    10356.10    492.49 o 
  14   0  -8    14527.60    14980.46    631.16 o 
   3   1  -8     3510.80     3193.74    184.31 o 
   5   1  -8    13328.10    12687.54    487.94 o 
   7   1  -8     3267.58     3298.33    105.49 o 
   9   1  -8    24224.20    23312.08    458.85 o 
  11   1  -8     1459.18     1384.02    147.93 o 
  13   1  -8     1554.01     1187.70    154.83 o 
   4   2  -8    44693.66    43159.74    706.76 o 
   6   2  -8     9805.55     9992.68    190.20 o 
   8   2  -8      581.50      552.68     60.18 o 
  10   2  -8     8407.01     8456.87    292.23 o 
  12   2  -8     4082.52     3434.49    216.99 o 
  14   2  -8     3363.11     3446.67    291.21 o 
   3   3  -8     3700.08     3496.05    210.94 o 
   5   3  -8    20881.59    20258.93    336.68 o 
   7   3  -8     1740.90     1700.26     95.40 o 
   9   3  -8    16810.79    16148.63    309.20 o 
  11   3  -8     2670.00     3129.97    199.58 o 
  13   3  -8     3231.60     3598.67    229.42 o 
   0   4  -8    83625.78    80377.44    843.75 o 
   2   4  -8    32809.97    33193.24    579.93 o 
   4   4  -8     1316.84     1342.92     90.75 o 
   6   4  -8    15582.44    15552.33    241.91 o 
   8   4  -8    12136.52    12635.62    282.81 o 
  10   4  -8     1411.67     1537.38    156.67 o 
  12   4  -8     1507.53     1556.15    252.61 o 
   5   5  -8     5327.55     5081.60    236.83 o 
   7   5  -8     1759.94     1857.20    243.21 o 
   9   5  -8    11463.77    11236.62    366.85 o 
   4   6  -8    15258.37    14587.12    393.93 o 
   6   6  -8    12335.90    12108.94    372.17 o 
   8   6  -8      130.59      286.08    108.18 o 
   3   7  -8     1534.96     1467.59    264.54 o 
   5   7  -8     6567.71     6705.63    293.40 o 
   2   1  -7     4306.70     4317.14    101.17 o 
   4   1  -7     8704.45     9026.39    275.06 o 
   6   1  -7     2940.38     2683.42     99.86 o 
   8   1  -7     5634.33     6001.42    158.98 o 
  10   1  -7     1154.89     1007.76    100.53 o 
  12   1  -7     2890.33     3288.21    277.48 o 
  14   1  -7     2383.89     2223.61    196.67 o 
   5   2  -7    11848.39    11866.57    213.74 o 
   7   2  -7     4882.80     4839.32    135.28 o 
   9   2  -7     2412.10     2394.61    112.50 o 
  11   2  -7     1215.51     1146.47    132.86 o 
  13   2  -7     2218.81     1979.41    179.16 o 
   2   3  -7     7915.97     7608.08    265.43 o 
   4   3  -7     3385.60     3441.10    122.08 o 
   6   3  -7     1303.49     1260.08     78.92 o 
   8   3  -7      478.32      519.36     57.31 o 
  10   3  -7      555.44      598.08    105.23 o 
  12   3  -7      188.88      240.57     96.29 o 
  14   3  -7      869.75     1047.89    152.01 o 
   1   4  -7     1594.11     1511.41     83.12 o 
   3   4  -7     3165.10     3300.13    127.71 o 
   5   4  -7     5182.82     5180.17    132.94 o 
   7   4  -7     1673.02     1576.45     93.02 o 
   9   4  -7      386.09      452.23     77.00 o 
  11   4  -7      533.32      418.17    102.65 o 
  13   4  -7      622.49      442.26    183.57 o 
   4   5  -7     2145.31     2006.42    227.10 o 
   6   5  -7     3865.01     3727.83    208.21 o 
   8   5  -7     1260.33     1130.05    137.04 o 
  10   5  -7     3532.21     3690.26    227.09 o 
   3   6  -7      788.19      841.37    118.22 o 
   5   6  -7     1936.17     1744.77    179.97 o 
   7   6  -7     1350.42     1269.61    146.41 o 
   9   6  -7      874.06      876.31    140.10 o 
   2   7  -7     1127.64     1119.10    173.64 o 
   4   7  -7      890.00      991.84    138.01 o 
   6   7  -7      693.69      758.58    131.29 o 
   4   0  -6   182625.88   185290.78   1202.53 o 
   6   0  -6    15640.21    15137.10    674.55 o 
   8   0  -6    19161.67    18058.42    358.85 o 
  10   0  -6    13320.67    13474.13    426.63 o 
  12   0  -6    20627.02    18662.11    611.52 o 
  14   0  -6     5966.67     5342.97    377.02 o 
  16   0  -6      850.34      991.51    228.55 o 
   3   1  -6     2523.77     2681.82    152.02 o 
   5   1  -6    24989.85    23872.12    333.16 o 
   7   1  -6     4075.22     3751.52    118.63 o 
   9   1  -6    23091.45    22078.59    310.68 o 
  11   1  -6     1573.76     1592.14    117.52 o 
  13   1  -6     4504.31     4522.62    238.78 o 
  15   1  -6      124.38      300.77    115.57 o 
   4   2  -6      380.99      401.23     63.57 o 
   6   2  -6     6008.07     6016.30    137.38 o 
   8   2  -6    20791.19    20068.70    236.63 o 
  10   2  -6     1649.27     1620.01     98.26 o 
  12   2  -6     1860.87     1773.28    156.60 o 
  14   2  -6    13090.40    12520.52    387.75 o 
   1   3  -6     7550.82     6830.65    221.31 o 
   3   3  -6     4697.00     4489.63    207.34 o 
   5   3  -6    25927.79    25748.14    530.77 o 
   7   3  -6     4552.15     4482.91    127.85 o 
   9   3  -6    20241.01    20413.19    253.90 o 
  11   3  -6     1340.15     1343.70    134.17 o 
  13   3  -6     3367.59     3290.84    211.30 o 
   0   4  -6     3918.97     4178.27    160.21 o 
   2   4  -6    43935.07    45130.62    424.80 o 
   4   4  -6    37578.23    37051.29    913.55 o 
   6   4  -6    34851.20    35151.04    603.40 o 
   8   4  -6      987.68      923.42     74.87 o 
  10   4  -6    24886.59    24889.61    506.19 o 
  12   4  -6     2847.95     2704.86    188.27 o 
  14   4  -6      609.35      810.80    136.28 o 
   5   5  -6    17254.57    17472.39    383.58 o 
   7   5  -6      107.88      119.13     77.25 o 
   9   5  -6    10373.45    10344.17    264.38 o 
  11   5  -6     1067.63     1087.18    208.21 o 
   4   6  -6     1899.42     2046.46    221.15 o 
   6   6  -6    14150.99    13811.35    587.08 o 
   8   6  -6     4305.18     4427.84    233.56 o 
  10   6  -6      607.85      474.66    119.37 o 
   3   7  -6     2042.66     2090.73    258.32 o 
   5   7  -6     5963.18     5432.31    392.89 o 
   7   7  -6     1728.14     1633.33    162.28 o 
   2   8  -6     4803.32     5053.35    399.01 o 
   4   1  -5     7491.79     7052.32    167.46 o 
   6   1  -5     2514.91     2463.72     77.31 o 
   8   1  -5     2857.64     2798.10    107.67 o 
  10   1  -5     1605.80     1392.22     89.69 o 
  12   1  -5     2831.67     3206.05    192.12 o 
  14   1  -5      560.24      437.13    111.71 o 
  16   1  -5     1059.95     1163.26    162.39 o 
   3   2  -5    11417.85    10608.13    286.10 o 
   5   2  -5     9246.10     8793.63    159.51 o 
   7   2  -5     9636.12     9408.75    150.70 o 
   9   2  -5     5780.03     5498.04    147.23 o 
  11   2  -5     2824.50     2739.03    121.17 o 
  13   2  -5      766.87      776.83    142.39 o 
  15   2  -5     1049.51     1124.90    154.69 o 
   0   3  -5      668.36      853.63     80.41 o 
   2   3  -5     4874.06     4936.47    189.11 o 
   4   3  -5     1332.99     1278.44     62.16 o 
   6   3  -5     1790.65     1768.67     70.48 o 
   8   3  -5     1140.82     1169.81     58.49 o 
  10   3  -5      335.13      507.46     75.75 o 
  12   3  -5     3346.69     3575.31    200.70 o 
  14   3  -5      920.97     1093.16    143.90 o 
   1   4  -5     4943.12     5758.96    112.21 o 
   3   4  -5     2975.48     3423.98    219.02 o 
   5   4  -5     1735.46     1886.38     80.67 o 
   7   4  -5     3241.19     3090.46    107.92 o 
   9   4  -5     3008.27     2938.19    115.20 o 
  11   4  -5      634.73      544.87     81.78 o 
  13   4  -5      290.05      298.03     99.24 o 
   4   5  -5     1898.30     1747.27    136.92 o 
   6   5  -5     2156.82     1968.61    150.74 o 
   8   5  -5     1476.74     1333.49    105.22 o 
  10   5  -5      772.08      975.21    130.05 o 
  12   5  -5      320.27      298.09    151.86 o 
   3   6  -5     5153.47     4771.66    206.36 o 
   5   6  -5     2632.69     2604.20    170.09 o 
   7   6  -5     1011.30      938.23    157.02 o 
   9   6  -5     1531.48     1562.61    155.26 o 
  11   6  -5      981.00     1329.50    223.59 o 
   4   7  -5      665.60      853.84    185.22 o 
   6   7  -5      787.29      723.02    190.22 o 
   8   7  -5      788.87      611.52    188.24 o 
   3   8  -5     1143.46     1201.08    225.20 o 
   5   8  -5     1415.14     1377.38    241.12 o 
   2   0  -4     7081.34     6129.00    147.02 o 
   4   0  -4     8750.61     9165.23    201.63 o 
   6   0  -4     6155.21     6188.44    192.62 o 
   8   0  -4    44899.16    42945.54   1325.37 o 
  10   0  -4    16826.81    15821.09    464.36 o 
  12   0  -4     3011.55     2846.28    176.01 o 
  14   0  -4    16144.58    15244.53    571.66 o 
  16   0  -4     5565.95     5410.69    398.10 o 
   3   1  -4     9391.01     9171.06    183.90 o 
   5   1  -4    57202.75    56666.14    864.84 o 
   7   1  -4      863.37      463.24    169.00 o 
   9   1  -4    11450.36    11534.94    198.35 o 
  11   1  -4     5921.02     5535.47    156.72 o 
  13   1  -4     8810.30     8098.01    288.36 o 
  15   1  -4       88.14      124.73     94.75 o 
   2   2  -4    23576.27    22519.71    360.52 o 
   4   2  -4   167852.84   169712.11   1354.51 o 
   6   2  -4    27240.44    27742.71    253.94 o 
   8   2  -4    22938.16    22283.36    259.92 o 
  10   2  -4    13494.42    13569.66    195.27 o 
  12   2  -4    21235.08    19813.53    342.39 o 
  14   2  -4     2544.45     2629.52    193.95 o 
  16   2  -4      397.05      221.54    114.78 o 
   1   3  -4    25314.29    26877.09    272.62 o 
   3   3  -4     3657.30     3546.21     89.14 o 
   5   3  -4    46771.38    47359.78    510.06 o 
   7   3  -4     1879.94     1918.05     61.54 o 
   9   3  -4    27174.85    27019.21    278.47 o 
  11   3  -4     1967.38     2015.43    120.63 o 
  13   3  -4     9135.79     9478.95    521.33 o 
  15   3  -4      701.20      699.70    131.82 o 
   4   4  -4    14145.68    14596.03    545.06 o 
   6   4  -4    32559.03    33910.93   1080.75 o 
   8   4  -4     2438.42     2476.81    114.96 o 
  10   4  -4     2712.77     2909.44    170.54 o 
  12   4  -4     1349.20     1390.47    111.40 o 
  14   4  -4    25158.15    25193.78    510.85 o 
   3   5  -4      208.70      161.37     80.25 o 
   5   5  -4     7697.80     7360.75    235.05 o 
   7   5  -4     1360.60     1562.36    104.46 o 
   9   5  -4     8976.41     9323.99    231.20 o 
  11   5  -4     2451.97     2153.24    249.84 o 
  13   5  -4     2289.37     2362.27    282.50 o 
   2   6  -4    27884.43    29429.49    552.19 o 
   4   6  -4    33934.77    32902.54   1061.42 o 
   6   6  -4    16149.15    16246.92    671.70 o 
   8   6  -4      300.28      407.21     97.36 o 
  10   6  -4    22020.71    20911.06    795.87 o 
  12   6  -4     2034.23     2270.12    274.65 o 
   3   7  -4     2678.32     2490.03    260.26 o 
   5   7  -4    19570.33    19520.04    670.23 o 
   7   7  -4      780.50      568.44    174.31 o 
   9   7  -4     6757.59     6874.89    443.13 o 
   2   8  -4    10923.24    10205.23    512.96 o 
   4   8  -4     2639.42     2308.11    284.45 o 
   6   8  -4     2438.50     2647.75    302.68 o 
   4   1  -3    30979.71    32246.38    423.87 o 
   6   1  -3     5609.91     3714.06    990.03 o 
   8   1  -3      684.69      779.00     59.28 o 
  10   1  -3      793.30      814.23     60.19 o 
  12   1  -3     1431.24     1440.06    108.37 o 
  14   1  -3     2458.97     2502.94    183.42 o 
  16   1  -3      565.16      422.59    121.89 o 
   1   2  -3    14952.43    14632.08    604.24 o 
   3   2  -3    29297.56    29803.97    354.67 o 
   5   2  -3    24921.30    25365.26    284.77 o 
   7   2  -3    12127.82    11684.95    115.85 o 
   9   2  -3     3640.20     3669.99     82.22 o 
  11   2  -3     3366.40     3313.08    117.47 o 
  13   2  -3     2785.55     2862.09    148.90 o 
  15   2  -3     2437.91     2542.85    195.87 o 
   0   3  -3     5807.11     6473.28    119.96 o 
   2   3  -3     5573.90     5406.17    108.92 o 
   4   3  -3      759.84      743.79     42.12 o 
   6   3  -3      387.78      415.13     32.63 o 
   8   3  -3     5964.10     6033.25    100.63 o 
  10   3  -3      476.45      504.45     55.81 o 
  12   3  -3     4103.92     4147.74    163.09 o 
  14   3  -3     2026.39     2000.61    172.03 o 
  16   3  -3     1854.27     2133.09    195.34 o 
   3   4  -3     6855.33     6915.16    252.98 o 
   5   4  -3    11169.52    11643.42    320.23 o 
   7   4  -3     2984.80     2930.52     96.31 o 
   9   4  -3      440.14      361.24     52.37 o 
  11   4  -3      803.45      669.98     80.77 o 
  13   4  -3     1887.28     1647.11    154.89 o 
  15   4  -3     1136.30     1192.41    188.61 o 
   2   5  -3    11836.86    11639.95    319.05 o 
   4   5  -3      788.49      865.28     92.24 o 
   6   5  -3     4726.79     4718.12    145.13 o 
   8   5  -3      135.23      146.89     51.26 o 
  10   5  -3      804.83      788.18    163.35 o 
  12   5  -3      877.23      651.87    171.33 o 
  14   5  -3      211.69      313.88    172.07 o 
   1   6  -3     8746.65     8680.34    274.40 o 
   3   6  -3     2046.41     2086.60    133.75 o 
   5   6  -3     1638.06     1649.08    134.05 o 
   7   6  -3     1828.52     1599.99    141.81 o 
   9   6  -3     3528.39     3498.59    203.37 o 
  11   6  -3     1314.49     1346.74    214.62 o 
   2   7  -3      351.62      422.04    142.68 o 
   4   7  -3      402.19      277.46    134.49 o 
   6   7  -3      766.87      711.28    173.44 o 
   8   7  -3      220.05       27.49    115.80 o 
  10   7  -3     3157.47     3538.51    336.42 o 
   1   8  -3     3159.13     3169.51    302.93 o 
   3   8  -3     2641.14     2480.85    274.23 o 
   5   8  -3     1165.67     1024.59    208.50 o 
   7   8  -3     1398.31     1367.41    240.37 o 
   2   0  -2     1768.96     1340.41     65.03 o 
   4   0  -2   377941.41   349325.56   7354.45 o 
   6   0  -2     1608.00     1470.87     87.54 o 
   8   0  -2    18555.94    17631.80    256.36 o 
  10   0  -2     7850.28     7785.09    230.24 o 
  12   0  -2    30563.63    30547.27    703.84 o 
  14   0  -2    17620.33    18824.01    612.10 o 
  16   0  -2      368.70      308.80    163.72 o 
   1   1  -2    24795.05    24087.35    291.68 o 
   3   1  -2     3851.00     3540.00     55.73 o 
   5   1  -2    21241.58    20650.60    195.48 o 
   7   1  -2     5166.58     4916.49    121.84 o 
   9   1  -2    35145.59    33368.25    382.98 o 
  11   1  -2     1780.51     1690.68     70.74 o 
  13   1  -2     3753.93     3686.00    202.20 o 
  15   1  -2       63.94       68.56     87.72 o 
  17   1  -2      527.44      620.05    138.30 o 
   0   2  -2   307336.91   293396.06   1967.28 o 
   2   2  -2    49428.60    50566.87    699.89 o 
   4   2  -2     7463.39     7982.61     91.35 o 
   6   2  -2    17254.67    18474.38    144.72 o 
   8   2  -2    34883.44    32933.97    483.91 o 
  10   2  -2      118.52      106.35     28.67 o 
  12   2  -2     4747.83     4111.98    198.39 o 
  14   2  -2    19885.98    18994.63    435.67 o 
  16   2  -2     8202.07     7193.82    307.53 o 
   1   3  -2     2996.48     3039.16    138.56 o 
   3   3  -2    11444.66    12214.68    322.22 o 
   5   3  -2    65327.49    66248.73   1291.85 o 
   7   3  -2      829.75      853.14     43.13 o 
   9   3  -2    23171.11    23827.80    543.21 o 
  11   3  -2     3898.63     3997.54    123.55 o 
  13   3  -2     7522.89     7259.37    352.00 o 
  15   3  -2      114.20      109.90     94.78 o 
   2   4  -2    63338.44    64152.30    667.21 o 
   4   4  -2    32710.06    32323.37    394.69 o 
   6   4  -2    48059.88    48725.28    818.21 o 
   8   4  -2      881.66      886.42     66.24 o 
  10   4  -2    30944.58    32206.98    863.40 o 
  12   4  -2     1875.28     1830.05    150.56 o 
  14   4  -2      427.30      512.60    112.74 o 
   1   5  -2      582.18      699.62     88.43 o 
   3   5  -2      853.74      723.14     80.49 o 
   5   5  -2    23688.98    24604.66    282.63 o 
   7   5  -2       80.08      142.26     63.10 o 
   9   5  -2     8466.47     8008.85    268.76 o 
  11   5  -2     2261.18     2544.06    256.70 o 
  13   5  -2     3036.23     3666.68    320.21 o 
   4   6  -2     4378.37     4157.75    181.31 o 
   6   6  -2    25842.05    25334.42    898.51 o 
   8   6  -2     4448.56     4992.69    219.71 o 
  10   6  -2     1172.48      997.42    178.44 o 
  12   6  -2       98.98       58.50    130.03 o 
   3   7  -2     1544.51     1619.20    133.39 o 
   5   7  -2     3611.24     3647.49    297.80 o 
   7   7  -2     2781.67     2910.08    282.83 o 
   9   7  -2    11590.23    11202.57    541.23 o 
   2   8  -2     3708.79     3730.30    203.75 o 
   4   8  -2    29669.20    28522.90    819.85 o 
   6   8  -2     3924.47     3885.10    335.84 o 
   0   1  -1    10304.70    10245.31    123.37 o 
   2   1  -1      512.43      657.67     25.75 o 
   4   1  -1    10712.39    10653.26    125.58 o 
   6   1  -1     7860.59     8023.34    129.33 o 
   8   1  -1      530.82      569.23     37.36 o 
  10   1  -1     1873.19     1918.32     78.11 o 
  12   1  -1     2158.58     2158.48    101.65 o 
  14   1  -1     2076.46     2252.21    180.06 o 
  16   1  -1     1126.33     1214.19    154.88 o 
   1   2  -1    34401.00    35729.38    671.72 o 
   3   2  -1    30879.23    31779.14    414.27 o 
   5   2  -1    26982.79    26955.67    246.78 o 
   7   2  -1    16962.13    17004.29    209.15 o 
   9   2  -1     9006.93     9072.36    158.80 o 
  11   2  -1     3938.19     4131.51    116.28 o 
  13   2  -1     2949.11     3038.83    186.61 o 
  15   2  -1     1986.51     2253.69    182.96 o 
  17   2  -1     1770.89     2009.70    194.76 o 
   0   3  -1      540.12      539.25     81.03 o 
   2   3  -1    15739.43    16183.95    191.83 o 
   4   3  -1      949.79     1105.58     35.56 o 
   6   3  -1     2075.51     2080.39     80.33 o 
   8   3  -1      928.75      926.14     53.91 o 
  10   3  -1      153.45      176.03     52.48 o 
  12   3  -1     1677.23     1924.86    111.88 o 
  14   3  -1      551.42      458.67    107.31 o 
  16   3  -1      390.51      438.23    122.49 o 
   1   4  -1     2324.52     2508.80    116.92 o 
   3   4  -1     4048.81     3998.87    132.52 o 
   5   4  -1     3638.22     3737.36     81.42 o 
   7   4  -1     3839.49     3555.53    115.33 o 
   9   4  -1      814.26      758.96     68.19 o 
  11   4  -1      881.91      799.51    106.01 o 
  13   4  -1      221.05      301.44    143.05 o 
  15   4  -1     1170.24      994.28    220.03 o 
   0   5  -1     4043.73     4525.06    144.50 o 
   2   5  -1     5899.28     6488.65    197.67 o 
   4   5  -1     3708.34     3611.71     86.61 o 
   6   5  -1      569.72      616.65     55.06 o 
   8   5  -1     5020.26     4816.93    201.62 o 
  10   5  -1      143.87      168.77    111.71 o 
  12   5  -1     3186.40     3301.07    293.87 o 
  14   5  -1     1567.55     1835.88    257.49 o 
   3   6  -1     3846.25     3793.52    164.65 o 
   5   6  -1     1338.89     1391.68    186.42 o 
   7   6  -1     1132.12     1284.19    121.54 o 
   9   6  -1     1322.31     1666.91    194.19 o 
  11   6  -1     1436.90     1807.31    223.22 o 
  13   6  -1      537.63      637.73    182.12 o 
   2   7  -1      546.78      529.43    147.49 o 
   4   7  -1     3212.33     3022.66    266.50 o 
   6   7  -1      388.53      337.16    143.51 o 
   8   7  -1      772.23      942.06    186.42 o 
   1   8  -1     5342.26     5465.92    195.10 o 
   3   8  -1     3198.89     3143.22    286.64 o 
   5   8  -1     3130.76     2965.52    290.03 o 
   7   8  -1     1774.35     1738.43    243.64 o 
   2   0   0     8783.49     8399.44    137.84 o 
   4   0   0    55432.68    54875.39   1961.01 o 
   6   0   0    17429.69    20512.37    364.99 o 
   8   0   0   191201.97   188409.81   2439.71 o 
  10   0   0    15597.65    15967.00    320.57 o 
  12   0   0    24395.79    24459.11    417.74 o 
  14   0   0    24391.73    22075.02    650.38 o 
  16   0   0    22719.26    20734.72    690.24 o 
   1   1   0     2237.89     1836.11     29.03 o 
   3   1   0      274.13      432.74     19.57 o 
   5   1   0    31089.90    29581.42    251.49 o 
   7   1   0      634.92      688.46     29.50 o 
   9   1   0    27421.55    27016.18    230.44 o 
  11   1   0     4889.67     4984.33    141.97 o 
  13   1   0     2725.50     2870.83    181.15 o 
  15   1   0      154.77      144.74     91.00 o 
  17   1   0     2341.29     2022.84    193.13 o 
   0   2   0       59.63      103.40     30.93 o 
   2   2   0     9350.41     8340.07     99.04 o 
   4   2   0    55907.38    51188.64    571.18 o 
   6   2   0    20629.66    17011.69   2352.14 o 
   8   2   0     1559.65     1554.84     53.42 o 
  10   2   0     8105.25     8892.87    162.26 o 
  12   2   0     4645.28     4309.97    146.70 o 
  14   2   0     4471.29     4071.34    217.83 o 
  16   2   0     1430.40     1538.87    167.65 o 
   1   3   0    85360.88    90627.53   1466.86 o 
   3   3   0     2831.17     2900.63     49.51 o 
   5   3   0    27269.76    28990.42    509.22 o 
   7   3   0     7360.85     7454.80    136.85 o 
   9   3   0    64322.59    62182.87    603.79 o 
  11   3   0        0.76       -3.73     49.31 o 
  13   3   0     3503.50     3673.95    229.44 o 
  15   3   0      250.04      109.98    144.54 o 
   2   4   0   107055.66   109746.64   1774.66 o 
   4   4   0     1532.44     1421.24     47.35 o 
   6   4   0    49941.12    51950.52    823.26 o 
   8   4   0    12206.87    11723.67    308.45 o 
  10   4   0     4188.60     4458.81    204.76 o 
  12   4   0      189.42       56.56     74.35 o 
  14   4   0    31137.58    32325.64    838.66 o 
   3   5   0     3686.39     3738.92    107.56 o 
   5   5   0     1662.22     1790.95     75.50 o 
   7   5   0     4294.91     4418.58    181.03 o 
   9   5   0    16373.60    17434.73    499.35 o 
  11   5   0     1030.75      851.98    167.94 o 
  13   5   0      347.27      249.76    144.75 o 
   0   6   0    17444.74    17260.17    472.69 o 
   2   6   0    39908.74    40370.30    890.17 o 
   4   6   0    24584.34    24558.21    306.18 o 
   6   6   0    21813.81    21822.57    612.55 o 
   8   6   0     1089.50      900.47    107.61 o 
  10   6   0    30280.77    30979.48    702.31 o 
  12   6   0      302.20      370.53    149.09 o 
   1   7   0      442.18      446.69     72.39 o 
   3   7   0     1638.21     1590.57    131.67 o 
   5   7   0    20423.63    20739.81    628.18 o 
   7   7   0        1.46       21.29    105.30 o 
   0   8   0    44912.57    44288.61    649.75 o 
   2   8   0     5907.73     6186.84    206.35 o 
   4   8   0     4709.49     5494.24    261.20 o 
   6   8   0      346.19      432.17    153.30 o 
   0   1   1    10296.87    10526.84    190.94 o 
   2   1   1      506.22      673.59     23.22 o 
   4   1   1    10734.27    10793.39    115.21 o 
   6   1   1     7827.23     7929.30     87.61 o 
   8   1   1      535.60      583.71     43.93 o 
  10   1   1     1875.67     1955.16     67.67 o 
  12   1   1     2144.74     2218.83    115.61 o 
  14   1   1     2073.74     2059.13    167.07 o 
  16   1   1     1142.89     1084.96    205.17 o 
   1   2   1    34420.41    34845.05    233.55 o 
   3   2   1    30893.19    31518.86    274.91 o 
   5   2   1    26963.02    27597.98    410.21 o 
   7   2   1    16952.50    17252.38    146.09 o 
   9   2   1     9017.35     9264.22    127.03 o 
  11   2   1     3947.71     3950.66    139.51 o 
  13   2   1     2950.91     3045.44    138.82 o 
  15   2   1     1984.01     2098.54    180.59 o 
  17   2   1     1770.16     1760.35    272.08 o 
   0   3   1      551.75      570.75     30.33 o 
   2   3   1    15752.03    15690.49    128.21 o 
   4   3   1      931.28      996.02     36.33 o 
   6   3   1     2085.97     2187.60     70.81 o 
   8   3   1      956.84      985.49     76.78 o 
  10   3   1      156.01      218.96     70.34 o 
  12   3   1     1666.02     1858.02    141.00 o 
  14   3   1      554.61      546.94    164.43 o 
  16   3   1      397.49      622.34    170.69 o 
   1   4   1     2328.05     2493.19     71.99 o 
   3   4   1     4054.17     4180.90     71.10 o 
   5   4   1     3648.03     3739.51    128.05 o 
   7   4   1     3832.47     3840.49     85.97 o 
   9   4   1      810.26      633.71     90.05 o 
  11   4   1      889.59      865.95    110.70 o 
  13   4   1      224.33      218.06     88.62 o 
  15   4   1     1168.00     1216.80    226.36 o 
   0   5   1     4068.11     4323.99    100.32 o 
   2   5   1     5902.68     5895.54    110.72 o 
   4   5   1     3673.80     3621.60     94.12 o 
   6   5   1      568.82      641.49     49.01 o 
   8   5   1     5001.69     4794.01    192.87 o 
  10   5   1      139.99      129.63     77.91 o 
  12   5   1     3191.29     3103.87    193.26 o 
  14   5   1     1579.92     1738.60    245.25 o 
   1   6   1     5075.33     4808.29    152.62 o 
   3   6   1     3834.69     3946.22    114.21 o 
   5   6   1     1338.30     1442.15     90.05 o 
   7   6   1     1135.03     1159.12    173.85 o 
   9   6   1     1321.47     1787.01    198.58 o 
  11   6   1     1440.66     1480.61    202.67 o 
  13   6   1      535.42      572.28    133.13 o 
   0   7   1     5157.12     4632.87    227.87 o 
   2   7   1      541.19      561.19     78.65 o 
   4   7   1     3203.15     3291.90    145.57 o 
   6   7   1      402.88      430.52    101.56 o 
   8   7   1      791.39     1029.22    212.84 o 
  10   7   1      670.74      917.88    225.95 o 
   1   8   1     5360.68     5394.43    166.58 o 
   3   8   1     3196.33     3558.09    163.43 o 
   5   8   1     3108.33     3012.06    207.98 o 
   7   8   1     1775.93     1734.58    314.13 o 
   0   0   2    16117.96    16943.32    729.72 o 
   2   0   2     1848.40     1568.70     44.63 o 
   4   0   2   377911.13   377540.06   7657.06 o 
   6   0   2     1613.07     1528.43     46.43 o 
   8   0   2    18569.08    18014.95    295.73 o 
  10   0   2     7865.83     7851.88    195.97 o 
  12   0   2    30566.29    29338.33    692.88 o 
  14   0   2    17635.02    18345.74    604.24 o 
  16   0   2      361.83      391.73    165.83 o 
   1   1   2    24744.74    25046.90    234.97 o 
   3   1   2     3887.26     3804.13     44.45 o 
   5   1   2    21263.67    21825.68    146.46 o 
   7   1   2     5146.57     4706.58    122.88 o 
   9   1   2    35139.02    35900.79   1013.61 o 
  11   1   2     1771.64     1815.62     88.61 o 
  13   1   2     3757.75     3782.63    126.81 o 
  15   1   2       67.65      172.61    140.11 o 
  17   1   2      518.45      380.86    182.12 o 
   0   2   2   307269.25   289745.41   5234.31 o 
   2   2   2    49411.60    50281.77    546.61 o 
   4   2   2     7472.61     7956.19     99.57 o 
   6   2   2    17252.25    18810.70    293.91 o 
   8   2   2    34832.91    33265.51    425.41 o 
  10   2   2      118.70      119.57     38.70 o 
  12   2   2     4749.97     4478.94    200.70 o 
  14   2   2    19889.64    20126.34   1126.05 o 
  16   2   2     8191.61     7400.33    450.77 o 
   1   3   2     3018.90     2952.03     59.38 o 
   3   3   2    11402.79    11766.92     94.71 o 
   5   3   2    65302.48    65894.58   1128.87 o 
   7   3   2      830.21      808.79     38.57 o 
   9   3   2    23179.24    23586.23    381.55 o 
  11   3   2     3906.98     3769.79    180.73 o 
  13   3   2     7517.56     7870.53    130.87 o 
  15   3   2      105.87      237.00    105.60 o 
   0   4   2    13584.18    13197.71    286.13 o 
   2   4   2    63334.67    62575.43    546.53 o 
   4   4   2    32819.86    32439.22    361.49 o 
   6   4   2    48086.05    48619.69    852.63 o 
   8   4   2      865.65      928.38     99.26 o 
  10   4   2    30950.98    31812.21    487.90 o 
  12   4   2     1903.65     1853.02    128.50 o 
  14   4   2      428.38      386.14    168.19 o 
   1   5   2      588.64      640.58     40.48 o 
   3   5   2      835.85      804.34     45.45 o 
   5   5   2    23684.56    24155.66    237.66 o 
   7   5   2       82.11      128.01     62.70 o 
   9   5   2     8462.01     8169.91    258.13 o 
  11   5   2     2261.34     2675.15    150.99 o 
  13   5   2     3026.20     3388.23    177.08 o 
   0   6   2    55949.57    53630.25    499.33 o 
   2   6   2    44418.41    44482.62    357.85 o 
   4   6   2     4388.45     4092.04    152.67 o 
   6   6   2    25783.73    25341.78    333.07 o 
   8   6   2     4433.75     4611.61    231.52 o 
  10   6   2     1171.58      913.12    135.03 o 
  12   6   2      101.39      236.48    110.90 o 
   1   7   2     5726.69     5760.68    155.82 o 
   3   7   2     1562.99     1636.19    111.74 o 
   5   7   2     3633.49     3957.55    209.80 o 
   7   7   2     2777.13     3048.09    304.42 o 
   9   7   2    11585.83    13015.59    590.31 o 
   0   8   2     1612.28     1480.17    143.68 o 
   2   8   2     3736.34     3922.48    145.46 o 
   4   8   2    29681.77    28530.22    544.71 o 
   6   8   2     3925.58     3918.15    232.92 o 
   0   1   3     7648.45     6820.78    103.73 o 
   2   1   3     3650.39     3585.11     52.81 o 
   4   1   3    31052.43    33181.52    493.14 o 
   6   1   3     5613.47     5832.52     65.77 o 
   8   1   3      692.14      884.63     41.84 o 
  10   1   3      750.82      813.21     49.37 o 
  12   1   3     1448.85     1599.30    101.04 o 
  14   1   3     2449.99     2626.72    254.87 o 
   1   2   3    14921.70    14771.79    123.43 o 
   3   2   3    29320.71    30416.01    260.63 o 
   5   2   3    24977.57    26270.80    197.00 o 
   7   2   3    12152.96    12097.18    160.71 o 
   9   2   3     3629.02     3587.13     92.59 o 
  11   2   3     3363.05     3398.15     92.34 o 
  13   2   3     2789.66     2913.43    139.75 o 
  15   2   3     2446.38     2428.67    284.65 o 
   0   3   3     5815.74     6200.22    102.15 o 
   2   3   3     5587.84     5353.78     78.52 o 
   4   3   3      761.49      840.36     39.17 o 
   6   3   3      387.58      370.90     29.58 o 
   8   3   3     5952.01     5792.76    103.13 o 
  10   3   3      487.44      497.79     75.23 o 
  12   3   3     4114.66     4077.11    163.95 o 
  14   3   3     2031.41     1918.43    133.27 o 
  16   3   3     1852.81     2129.80    259.31 o 
   1   4   3     1577.85     1692.39     83.17 o 
   3   4   3     6860.70     6959.27     98.51 o 
   5   4   3    11174.95    11137.82    141.20 o 
   7   4   3     2996.70     2895.31     73.67 o 
   9   4   3      444.35      360.63     67.76 o 
  11   4   3      796.69      886.91     96.36 o 
  13   4   3     1883.84     1708.67    130.68 o 
  15   4   3     1139.76     1052.66    217.80 o 
   0   5   3     3894.73     3620.53    109.07 o 
   2   5   3    11868.77    11394.38    153.46 o 
   4   5   3      750.34      791.34     46.94 o 
   6   5   3     4759.89     4753.73    106.72 o 
   8   5   3      119.67      111.07     79.84 o 
  10   5   3      821.52     1002.90    133.17 o 
  12   5   3      839.00      723.08    130.19 o 
  14   5   3      208.40      391.11    182.70 o 
   1   6   3     8765.64     8475.96    140.95 o 
   3   6   3     2056.20     2039.19     81.11 o 
   5   6   3     1631.23     1706.25     79.21 o 
   7   6   3     1828.11     1768.12    160.91 o 
   9   6   3     3545.23     3773.85    225.05 o 
  11   6   3     1316.15     1640.81    175.78 o 
   0   7   3     1275.59     1268.57    102.03 o 
   2   7   3      353.65      285.84     47.13 o 
   4   7   3      402.34      416.03     64.76 o 
   6   7   3      753.66      569.22    178.40 o 
   8   7   3      215.75      136.95    100.71 o 
  10   7   3     3158.30     3213.96    343.16 o 
   1   8   3     3152.04     3355.27    203.21 o 
   3   8   3     2643.99     2538.98    144.58 o 
   5   8   3     1180.46     1444.06    243.56 o 
   7   8   3     1398.53     1272.57    245.96 o 
   0   0   4   411922.53   405905.22   6359.68 o 
   2   0   4     7172.63     6817.81     97.87 o 
   4   0   4     8636.26     9541.95    133.04 o 
   6   0   4     6228.27     6723.43    208.63 o 
   8   0   4    44849.60    46844.32    618.22 o 
  10   0   4    16864.36    16720.69    437.15 o 
   1   1   4     3698.06     3675.74     67.63 o 
   3   1   4     9312.44     9657.33     92.90 o 
   5   1   4    57176.00    59808.14    748.66 o 
   7   1   4      876.04      819.52     36.43 o 
   9   1   4    11491.62    11991.52    289.28 o 
  11   1   4     5930.33     6016.06    239.42 o 
  13   1   4     8783.05     8669.47    243.02 o 
   0   2   4    34698.89    40131.71    614.71 o 
   2   2   4    23572.93    23319.75    221.33 o 
   4   2   4   167747.33   172193.14   1352.44 o 
   6   2   4    27230.58    28800.47    195.90 o 
   8   2   4    22955.62    23433.84    418.05 o 
  10   2   4    13492.66    13612.81    358.82 o 
  12   2   4    21192.62    20604.95    276.73 o 
  14   2   4     2545.98     2635.49    189.19 o 
   1   3   4    25234.05    26023.29    161.19 o 
   3   3   4     3681.47     3504.78     77.37 o 
   5   3   4    46742.70    47832.82    597.16 o 
   7   3   4     1849.30     1852.41     59.55 o 
   9   3   4    27158.92    25823.40    410.06 o 
  11   3   4     1949.82     2109.73    153.70 o 
  13   3   4     9159.00     9715.58    218.03 o 
  15   3   4      698.18      866.86    189.56 o 
   0   4   4    53372.21    52062.34    341.40 o 
   2   4   4    69631.59    70089.50    498.17 o 
   4   4   4    14184.74    14679.36    185.41 o 
   6   4   4    32498.83    33270.91    403.57 o 
   8   4   4     2531.49     2405.26     95.32 o 
  10   4   4     2711.98     2992.85    132.69 o 
  12   4   4     1351.49     1485.35    152.08 o 
  14   4   4    25163.76    26321.70    589.47 o 
   1   5   4     1347.09     1331.83     52.33 o 
   3   5   4      217.57      167.49     41.69 o 
   5   5   4     7699.77     7600.12    153.21 o 
   7   5   4     1351.82     1516.74     87.67 o 
   9   5   4     8952.47     9080.70    229.89 o 
  11   5   4     2445.35     2339.89    188.74 o 
  13   5   4     2280.50     2216.29    197.83 o 
   0   6   4     4979.13     5079.25    155.49 o 
   2   6   4    27859.25    27623.39    297.21 o 
   4   6   4    33950.32    34000.92    563.52 o 
   6   6   4    16173.66    16460.28    296.70 o 
   8   6   4      289.68      402.53    107.60 o 
  10   6   4    21997.65    21803.81    511.64 o 
  12   6   4     2060.39     2388.82    309.96 o 
   1   7   4     1985.51     1852.76    109.94 o 
   3   7   4     2646.24     2605.40    107.27 o 
   5   7   4    19589.30    20196.53    392.67 o 
   7   7   4      790.30      919.86    209.94 o 
   9   7   4     6788.13     6803.53    454.70 o 
   0   8   4    37113.51    35784.51    632.15 o 
   2   8   4    10913.11    10886.54    353.11 o 
   4   8   4     2650.71     2744.72    165.77 o 
   6   8   4     2453.55     2439.59    303.88 o 
   0   1   5    21628.69    22377.72    461.49 o 
   2   1   5     2112.39     1840.83     51.36 o 
   4   1   5     7509.84     7334.40    121.37 o 
   6   1   5     2470.57     2541.59     51.26 o 
   8   1   5     2893.45     3033.82     79.89 o 
  10   1   5     1589.32     1426.45     68.89 o 
  12   1   5     2832.40     3122.13    215.28 o 
  14   1   5      548.39      630.99    145.03 o 
   1   2   5    19928.79    20112.25    175.19 o 
   3   2   5    11427.89    11055.74    123.48 o 
   5   2   5     9238.92     9062.89    113.49 o 
   7   2   5     9652.60     9739.34    119.93 o 
   9   2   5     5805.58     5646.77    149.06 o 
  11   2   5     2832.93     2743.96    120.99 o 
  13   2   5      768.51      805.91     63.88 o 
  15   2   5     1050.87     1171.73    191.42 o 
   0   3   5      656.31      706.67     61.98 o 
   2   3   5     4906.69     4879.02    118.38 o 
   4   3   5     1314.91     1205.89     55.62 o 
   6   3   5     1809.82     1799.99     65.75 o 
   8   3   5     1135.51     1065.75     70.34 o 
  10   3   5      343.32      425.36     61.28 o 
  12   3   5     3330.46     3655.92    137.20 o 
  14   3   5      919.53     1076.66     80.48 o 
   1   4   5     4951.03     5399.22    108.97 o 
   3   4   5     2979.32     3129.89     86.88 o 
   5   4   5     1742.79     1744.69     79.08 o 
   7   4   5     3244.64     3069.85    109.82 o 
   9   4   5     3008.20     2894.58    131.63 o 
  11   4   5      640.12      614.89     76.59 o 
  13   4   5      291.87      329.49     72.90 o 
   0   5   5      638.09      550.73     51.95 o 
   2   5   5     8705.77     8541.14    147.05 o 
   4   5   5     1848.24     1639.10     82.78 o 
   6   5   5     2166.59     2040.23     90.94 o 
   8   5   5     1437.60     1372.46     89.46 o 
  10   5   5      789.16      974.71     98.46 o 
  12   5   5      320.69      243.89    112.74 o 
   1   6   5     3122.90     2883.88    110.67 o 
   3   6   5     5161.17     4947.92    174.73 o 
   5   6   5     2642.46     2515.51    107.37 o 
   7   6   5     1010.26     1033.65     87.29 o 
   9   6   5     1528.97     1693.31    132.16 o 
  11   6   5      988.52      930.28    229.71 o 
   0   7   5      159.29      102.78     78.04 o 
   2   7   5      122.27      120.88     49.88 o 
   4   7   5      668.37      906.34     94.99 o 
   6   7   5      799.52      656.82    121.52 o 
   8   7   5      797.26      824.61    211.39 o 
   1   8   5     2744.64     2834.80    145.80 o 
   3   8   5     1147.23     1330.46    122.92 o 
   5   8   5     1401.80     1584.63    262.62 o 
   0   0   6    24465.11    24311.94    312.97 o 
   2   0   6    16870.51    16453.00    183.72 o 
   4   0   6   182549.98   192116.47   1693.77 o 
   6   0   6    15598.44    16359.97    312.80 o 
   8   0   6    19232.98    20107.26    289.33 o 
  10   0   6    13345.88    14081.45    307.54 o 
  12   0   6    20640.76    19296.90    337.24 o 
   1   1   6    14817.43    15713.53    129.45 o 
   3   1   6     2587.64     2694.33     56.58 o 
   5   1   6    25037.30    25855.27    205.86 o 
   7   1   6     4051.41     3970.41     72.08 o 
   9   1   6    23071.12    23646.11    367.39 o 
  11   1   6     1560.54     1677.59     79.62 o 
  13   1   6     4521.58     4766.55    149.29 o 
  15   1   6      130.86      130.85    134.45 o 
   0   2   6   166069.92   168661.13   1317.71 o 
   2   2   6    15849.64    15350.28    154.60 o 
   4   2   6      385.73      454.40     37.79 o 
   6   2   6     6023.43     6436.58    102.72 o 
   8   2   6    20713.95    20631.31    305.23 o 
  10   2   6     1654.82     1570.07     78.97 o 
  12   2   6     1863.56     1707.30     74.86 o 
  14   2   6    13093.79    13395.63    474.01 o 
   1   3   6     7603.27     6778.97    114.85 o 
   3   3   6     4585.57     4275.95     94.21 o 
   5   3   6    25854.44    25672.17    220.12 o 
   7   3   6     4552.06     4494.37    126.49 o 
   9   3   6    20268.00    20383.54    306.43 o 
  11   3   6     1349.64     1299.76     79.20 o 
  13   3   6     3349.75     3247.95    134.56 o 
   0   4   6     3934.60     4054.05    142.52 o 
   2   4   6    43856.54    43371.13    411.67 o 
   4   4   6    37681.21    36933.02    476.24 o 
   6   4   6    34883.72    35102.55    316.65 o 
   8   4   6      961.84      928.42     75.59 o 
  10   4   6    24859.34    24351.11    365.17 o 
  12   4   6     2875.56     2996.41    116.52 o 
  14   4   6      618.83      814.51    107.52 o 
   1   5   6     2487.06     2499.60     89.54 o 
   3   5   6      666.41      685.58     57.03 o 
   5   5   6    17245.16    17743.75    241.70 o 
   7   5   6      107.46       89.80     50.33 o 
   9   5   6    10374.43     9995.97    254.77 o 
  11   5   6     1067.80     1226.81    111.49 o 
   0   6   6    43350.87    41034.01    501.67 o 
   2   6   6    27498.03    27897.08    417.59 o 
   4   6   6     1895.34     1952.43    100.76 o 
   6   6   6    14102.40    13546.78    256.46 o 
   8   6   6     4351.37     4523.45    193.25 o 
  10   6   6      613.27      541.21    109.21 o 
   1   7   6     3188.84     3315.03    130.89 o 
   3   7   6     2087.58     2003.49    110.04 o 
   5   7   6     6011.39     5761.67    185.07 o 
   7   7   6     1716.23     1716.02    172.77 o 
   0   8   6     1645.07     1352.47    169.06 o 
   2   8   6     4810.52     5025.52    187.64 o 
   0   1   7    12250.15    11499.76    170.50 o 
   2   1   7     4255.29     4279.57     82.91 o 
   4   1   7     8779.95     9215.09    105.69 o 
   6   1   7     2935.49     2905.76     62.52 o 
   8   1   7     5630.02     6170.75    158.85 o 
  10   1   7     1110.54     1212.57     82.05 o 
  12   1   7     2899.78     3521.39    111.56 o 
  14   1   7     2375.74     2052.44    240.00 o 
   1   2   7     7246.36     6885.08    113.42 o 
   3   2   7    11970.29    12072.04    189.27 o 
   5   2   7    11919.40    12237.51    138.97 o 
   7   2   7     4901.65     4690.40    113.25 o 
   9   2   7     2407.42     2506.34    100.40 o 
  11   2   7     1215.50     1229.50     77.28 o 
  13   2   7     2234.02     2179.65     85.92 o 
   0   3   7     1096.01     1044.28     79.71 o 
   2   3   7     7978.87     7624.82    127.89 o 
   4   3   7     3369.89     3276.14     89.18 o 
   6   3   7     1328.57     1326.19     64.55 o 
   8   3   7      458.75      549.20     63.73 o 
  10   3   7      582.86      705.01     68.97 o 
  12   3   7      187.88      192.76     51.92 o 
  14   3   7      883.27     1085.23    110.57 o 
   1   4   7     1578.48     1579.80     73.34 o 
   3   4   7     3176.11     3240.22     95.78 o 
   5   4   7     5194.87     5216.42    118.55 o 
   7   4   7     1681.74     1538.35     95.93 o 
   9   4   7      379.10      410.63     80.99 o 
  11   4   7      530.84      532.17     71.02 o 
  13   4   7      622.26      452.26     68.49 o 
   0   5   7     2672.86     2854.22    140.35 o 
   2   5   7     3858.19     3439.82    106.88 o 
   4   5   7     2137.20     2017.97     87.22 o 
   6   5   7     3872.45     3800.25    142.35 o 
   8   5   7     1248.49     1214.47     94.93 o 
  10   5   7     3531.08     4051.72    220.12 o 
   1   6   7     3835.84     3619.57    117.88 o 
   3   6   7      784.08      818.39     75.60 o 
   5   6   7     1915.63     1855.84    103.42 o 
   7   6   7     1352.82     1393.13    120.47 o 
   9   6   7      884.46      936.79    133.61 o 
   0   7   7     7472.21     7314.60    242.86 o 
   2   7   7     1140.30     1163.01    103.73 o 
   4   7   7      912.07     1004.00     99.45 o 
   6   7   7      690.32      785.30    107.89 o 
   0   0   8   236960.70   242548.47   2279.94 o 
   2   0   8    20810.50    19692.20    238.14 o 
   4   0   8    17237.10    17238.78    224.06 o 
   6   0   8     9993.58    10669.26    204.45 o 
   8   0   8    43299.46    44978.86    507.44 o 
  10   0   8     2713.20     2468.09    133.70 o 
  12   0   8    10422.50    10307.81    316.65 o 
   1   1   8    10174.62     9906.26    121.94 o 
   3   1   8     3411.95     3350.82     73.99 o 
   5   1   8    13284.21    13562.96    191.43 o 
   7   1   8     3265.06     3446.83    107.87 o 
   9   1   8    24244.83    25812.77    270.39 o 
  11   1   8     1464.16     1502.72     93.78 o 
  13   1   8     1519.87     1454.88    108.22 o 
   0   2   8     1580.33     1414.60     80.73 o 
   2   2   8     8219.49     8590.54    117.21 o 
   4   2   8    44599.36    46008.43    330.74 o 
   6   2   8     9802.24    10501.24    150.14 o 
   8   2   8      585.23      593.62     65.08 o 
  10   2   8     8411.72     8683.23    179.73 o 
  12   2   8     4045.02     3718.77    122.94 o 
  14   2   8     3366.77     3462.97    184.81 o 
   1   3   8    10665.03    11281.23    162.04 o 
   3   3   8     3772.53     3598.90     98.18 o 
   5   3   8    20916.19    20601.24    218.88 o 
   7   3   8     1715.83     1769.27     98.41 o 
   9   3   8    16795.17    16469.12    257.43 o 
  11   3   8     2658.64     2962.94    121.97 o 
  13   3   8     3276.70     3680.90    142.82 o 
   0   4   8    83749.30    80001.99    832.44 o 
   2   4   8    32815.76    32333.70    291.65 o 
   4   4   8     1293.10     1204.04     69.53 o 
   6   4   8    15525.29    15151.58    255.39 o 
   8   4   8    12207.23    12630.09    308.36 o 
  10   4   8     1415.50     1616.01    104.79 o 
  12   4   8     1488.97     1728.22    117.52 o 
   1   5   8     2939.52     3151.56    108.49 o 
   3   5   8      255.94      222.79     49.06 o 
   5   5   8     5332.02     5415.80    151.91 o 
   7   5   8     1755.69     1797.23    112.96 o 
   9   5   8    11453.27    12487.40    420.06 o 
   0   6   8     3725.01     4343.13    186.57 o 
   2   6   8    17412.26    17447.79    247.84 o 
   4   6   8    15248.26    14964.22    284.19 o 
   6   6   8    12354.96    12776.79    316.11 o 
   8   6   8      127.72       61.49     73.56 o 
   1   7   8     5072.18     4421.48    176.96 o 
   3   7   8     1478.72     1469.74    118.13 o 
   5   7   8     6563.93     6625.44    241.05 o 
   0   1   9     6874.82     6523.62    152.26 o 
   2   1   9     3484.10     3450.72     88.82 o 
   4   1   9     5960.59     5927.69    100.42 o 
   6   1   9     1626.44     1691.57     64.37 o 
   8   1   9     1766.01     2203.26     99.55 o 
  10   1   9      622.03      550.38     72.23 o 
  12   1   9     3955.89     4604.49    173.07 o 
   1   2   9     6567.62     6841.98    111.92 o 
   3   2   9     3923.38     3969.35     88.64 o 
   5   2   9     3663.57     3680.84     85.72 o 
   7   2   9     2935.72     2935.84    106.18 o 
   9   2   9     2269.44     2070.26    106.29 o 
  11   2   9     1457.38     1395.36    101.97 o 
  13   2   9      486.99      431.16     78.63 o 
   0   3   9     1031.13     1009.38     90.16 o 
   2   3   9     2361.97     2145.50     84.44 o 
   4   3   9      461.03      466.94     48.00 o 
   6   3   9     2353.55     2312.23    103.01 o 
   8   3   9       15.42        8.29     43.85 o 
  10   3   9     1147.88     1347.10     97.05 o 
  12   3   9      836.45      938.68     92.93 o 
   1   4   9     1128.15     1251.51     74.62 o 
   3   4   9     1247.25     1272.20     74.83 o 
   5   4   9      287.61      319.64     52.03 o 
   7   4   9      734.75      760.82     83.39 o 
   9   4   9      907.65      789.37     86.26 o 
  11   4   9      151.57       32.84     64.10 o 
   0   5   9     1691.36     1803.89    129.91 o 
   2   5   9     5524.63     5404.06    140.56 o 
   4   5   9     2156.32     2305.34    101.89 o 
   6   5   9     1996.06     2178.18    126.13 o 
   8   5   9     1590.95     1630.90    132.34 o 
   1   6   9      865.48      790.69     74.91 o 
   3   6   9     2028.20     2002.87    112.28 o 
   5   6   9      665.70      598.35    102.85 o 
   7   6   9      782.37      912.16    114.32 o 
   0   7   9      315.80      450.70    121.72 o 
   0   0  10     5779.29     5461.42    210.54 o 
   2   0  10     3616.29     3693.17    128.25 o 
   4   0  10    42294.82    44405.90    474.41 o 
   6   0  10     6971.87     7320.53    239.05 o 
   8   0  10     4662.59     4474.99    194.87 o 
  10   0  10     2949.49     3532.72    175.46 o 
  12   0  10     5114.57     4300.36    256.21 o 
   1   1  10     2799.33     3012.05     89.75 o 
   3   1  10     2382.23     2371.44     74.55 o 
   5   1  10    23896.79    23882.38    272.94 o 
   7   1  10     1130.74     1238.43     84.78 o 
   9   1  10    10364.63    10563.42    236.60 o 
  11   1  10     3579.63     4125.65    156.96 o 
   0   2  10   103842.73   104823.66    820.85 o 
   2   2  10    22791.57    21947.72    208.14 o 
   4   2  10      873.28      952.93     55.45 o 
   6   2  10    12473.61    12714.46    210.59 o 
   8   2  10    17467.47    16883.27    306.53 o 
  10   2  10       14.81       36.25     62.08 o 
  12   2  10     1938.56     1780.17    119.31 o 
   1   3  10     4778.33     4482.82    104.21 o 
   3   3  10     3535.59     3433.07     93.91 o 
   5   3  10     7347.20     7456.61    156.12 o 
   7   3  10     3376.63     3424.50    124.75 o 
   9   3  10    12915.27    13854.35    530.68 o 
  11   3  10     1007.90      916.14    100.21 o 
   0   4  10     1253.05     1370.62    114.88 o 
   2   4  10     8991.90     9195.68    174.87 o 
   4   4  10    27070.96    27084.91    411.73 o 
   6   4  10     7624.75     7733.64    261.62 o 
   8   4  10     1398.73     1443.52    115.52 o 
  10   4  10     7457.38     7075.88    230.66 o 
   1   5  10     2334.87     2358.09    106.64 o 
   3   5  10      417.86      379.37     62.18 o 
   5   5  10    12545.25    12654.90    310.64 o 
   7   5  10       67.06       57.29     76.35 o 
   0   6  10    26410.14    24676.79    444.44 o 
   2   6  10    17907.44    18038.17    295.12 o 
   4   6  10      192.15      225.25     76.07 o 
   0   1  11     7300.07     6619.34    204.43 o 
   2   1  11     4830.45     4842.45    115.90 o 
   4   1  11     2854.07     3083.41     88.11 o 
   6   1  11      277.57      347.34     64.64 o 
   8   1  11     4188.29     4591.59    149.43 o 
  10   1  11     1090.15     1199.11    107.35 o 
   1   2  11     2476.68     2451.58     83.24 o 
   3   2  11     2612.15     2805.02     87.98 o 
   5   2  11     1894.77     1879.97     92.33 o 
   7   2  11     1484.55     1452.27     92.87 o 
   9   2  11      986.80     1144.92    109.95 o 
   0   3  11       87.68       76.31     56.97 o 
   2   3  11     1526.92     1459.69     72.22 o 
   4   3  11      225.58      269.46     51.54 o 
   6   3  11     1692.55     1810.81    104.07 o 
   8   3  11      528.91      509.96     80.84 o 
   1   4  11      805.33      808.79     62.81 o 
   3   4  11      747.14      677.38     61.04 o 
   5   4  11     2227.57     2319.69    134.50 o 
   7   4  11      530.39      412.80     82.43 o 
   0   5  11     5883.90     5917.70    226.65 o 
   2   5  11     3249.90     3073.20    135.29 o 
   4   5  11     3516.46     3625.90    167.04 o 
   6   5  11     3574.96     3601.49    166.30 o 
   0   0  12    46091.96    48963.71    689.60 o 
   2   0  12    13742.33    13874.67    261.89 o 
   4   0  12     2371.44     2541.72    148.77 o 
   6   0  12     4946.06     5447.53    240.59 o 
   8   0  12     5223.88     4955.71    232.67 o 
   1   1  12     4093.40     4279.68    128.22 o 
   3   1  12     1176.64     1177.47     66.67 o 
   5   1  12     8799.90     8837.40    211.08 o 
   7   1  12     1418.05     1590.07    108.20 o 
   9   1  12    11321.80    12084.66    283.35 o 
   0   2  12      833.89      805.28     85.77 o 
   2   2  12     5872.66     5943.79    126.71 o 
   4   2  12    41768.71    42206.39    381.55 o 
   6   2  12     6007.66     6204.59    238.87 o 
   8   2  12     2943.66     2817.37    160.35 o 
   1   3  12     2080.68     2197.23     89.45 o 
   3   3  12     2620.94     2678.30    105.45 o 
   5   3  12    18131.88    18144.68    320.45 o 
   7   3  12     1343.34     1577.65    119.75 o 
   0   4  12    37156.75    36273.13    534.92 o 
   2   4  12    11264.93    11357.49    185.11 o 
   4   4  12      196.66      232.08     68.20 o 
   6   4  12     5526.97     5580.68    198.14 o 
   1   5  12      564.41      596.29     79.90 o 
   0   1  13     3082.29     3008.56    168.84 o 
   2   1  13     2252.55     2450.59     99.87 o 
   4   1  13     3379.71     3217.82    123.32 o 
   6   1  13      525.62      636.86     90.94 o 
   1   2  13     1077.92     1190.54     74.15 o 
   3   2  13      692.66      825.47     72.95 o 
   5   2  13      631.63      798.02     99.62 o 
   0   3  13      861.05      853.20     98.53 o 
   2   3  13      916.36      807.40     83.13 o 
   4   3  13      928.59     1000.62    108.76 o 
   0   0  14     1928.90     2006.35    190.35 o 
   2   0  14    10466.22    10855.97    302.21 o 
   4   0  14    20623.72    21021.20    502.75 o 
   1   1  14      867.32      972.42     86.19 o 
   3   1  14      588.19      687.79     79.61 o 
   0   2  14    38922.98    38773.82    572.88 o 
   2   2  14     3370.23     3557.60    139.11 o 
                                                 
